# Supplementary material for: The Frequency and Main Characteristics of Obesity in Undocumented Migrants Receiving Medical Assistance from a Charitable Organisation in Italy
Source: Healthcare (Basel). 2024 Nov 21;12(23):2326. doi: 10.3390/healthcare12232326 (PMC11641085; doi:10.3390/healthcare12232326)
Supplement: Supplementary file 1 [file healthcare-12-02326-s001.zip]

Archive with 1 entries (1 files):
- healthcare-3301465-supplementary.pdf
